# Supplementary material for: Effects of Nutraceuticals on Cisplatin-Induced Cytotoxicity in HEI-OC1 Cells
Source: Int J Mol Sci. 2023 Dec 12;24(24):17416. doi: 10.3390/ijms242417416 (PMC10743635; doi:10.3390/ijms242417416)
Supplement: Supplementary file 1 [file ijms-24-17416-s001.zip]

Archive with 1 entries (1 files):
- ijms-2736787-supplementary.pdf
